# Supplementary material for: FDG-PET/CT in the Monitoring of Lymphoma Immunotherapy Response: Current Status and Future Prospects
Source: Cancers (Basel). 2023 Feb 7;15(4):1063. doi: 10.3390/cancers15041063 (PMC9954669; doi:10.3390/cancers15041063)
Supplement: Supplementary file 1 [file cancers-15-01063-s001.zip]

Archive with 2 entries (2 files):
- Updated Supplementary Material.pptx
- Updated Supplementary Material.pdf
